# Supplementary material for: Dicationic Bis-Pyridinium Hydrazone-Based Amphiphiles Encompassing Fluorinated Counteranions: Synthesis, Characterization, TGA-DSC, and DFT Investigations
Source: Molecules. 2022 Apr 12;27(8):2492. doi: 10.3390/molecules27082492 (PMC9030580; doi:10.3390/molecules27082492)
Supplement: Supplementary file 1 [file molecules-27-02492-s001.zip]

Archive with 1 entries (1 files):
- molecules-1619504-supplementary.pdf
